# Supplementary material for: Tyrosine 48 Phosphorylation of Cytochrome c Alters Mitochondrial Respiration, ROS Production, and Apoptosis
Source: Biomolecules. 2026 Apr 24;16(5):632. doi: 10.3390/biom16050632 (PMC13204950; doi:10.3390/biom16050632)
Supplement: Supplementary file 1 [file biomolecules-16-00632-s001.zip]

Archive with 1 entries (1 files):
- Y48 Raw Data Availability.xlsx
