# Supplementary material for: Tyrosine 48 Phosphorylation of Cytochrome c Alters Mitochondrial Respiration, ROS Production, and Apoptosis
Source: Biomolecules. 2026 Apr 24;16(5):632. doi: 10.3390/biom16050632 (PMC13204950; doi:10.3390/biom16050632)
Supplement: Supplementary file 1 [file biomolecules-16-00632-s001.zip › Y48 Raw Data Availability.xlsx]

## Sheet: Figure 1C
Cytc_Type	Wavelength_nm	Value1
WT	750	-0.00452
WT	748	-0.00436
WT	746	-0.00423
WT	744	-0.00419
WT	742	-0.00395
WT	740	-0.00565
WT	738	-0.00555
WT	736	-0.00542
WT	734	-0.00527
WT	732	-0.00512
WT	730	-0.005
WT	728	-0.005
WT	726	-0.00488
WT	724	-0.00477
WT	722	-0.00465
WT	720	-0.0045
WT	718	-0.00437
WT	716	-0.00414
WT	714	-0.00412
WT	712	-0.00407
WT	710	-0.00396
WT	708	-0.00394
WT	706	-0.00388
WT	704	-0.00381
WT	702	-0.00372
WT	700	-0.00373
WT	698	-0.00328
WT	696	-0.00275
WT	694	-0.00194
WT	692	-0.00094
WT	690	0.00015
WT	688	0.0011
WT	686	0.00201
WT	684	0.00259
WT	682	0.00256
WT	680	0.0027
WT	678	0.00244
WT	676	0.00212
WT	674	0.0016
WT	672	0.00141
WT	670	0.00108
WT	668	0.00116
WT	666	0.00151
WT	664	0.00183
WT	662	0.00206
WT	660	0.0022
WT	658	0.00234
WT	656	0.00248
WT	654	0.0026
WT	652	0.00273
WT	650	0.00294
WT	648	0.00296
WT	646	0.00317
WT	644	0.00339
WT	642	0.00358
WT	640	0.00361
WT	638	0.00374
WT	636	0.00383
WT	634	0.00398
WT	632	0.00412
WT	630	0.00418
WT	628	0.00416
WT	626	0.00417
WT	624	0.00439
WT	622	0.00459
WT	620	0.00487
WT	618	0.00501
WT	616	0.00512
WT	614	0.00527
WT	612	0.00552
WT	610	0.00568
WT	608	0.00564
WT	606	0.00581
WT	604	0.00579
WT	602	0.00588
WT	600	0.0061
WT	598	0.00625
WT	596	0.00642
WT	594	0.00672
WT	592	0.00728
WT	590	0.00759
WT	588	0.00811
WT	586	0.00868
WT	584	0.00928
WT	582	0.0102
WT	580	0.01131
WT	578	0.01259
WT	576	0.01408
WT	574	0.01609
WT	572	0.0188
WT	570	0.02279
WT	568	0.02846
WT	566	0.03678
WT	564	0.05
WT	562	0.07198
WT	560	0.10683
WT	558	0.15498
WT	556	0.21071
WT	554	0.26616
WT	552	0.31294
WT	550	0.3448
WT	548	0.36041
WT	546	0.35482
WT	544	0.32483
WT	542	0.28015
WT	540	0.23738
WT	538	0.20614
WT	536	0.18952
WT	534	0.18547
WT	532	0.18925
WT	530	0.20096
WT	528	0.21991
WT	526	0.24147
WT	524	0.26031
WT	522	0.27368
WT	520	0.27757
WT	518	0.27936
WT	516	0.27545
WT	514	0.26189
WT	512	0.23963
WT	510	0.2145
WT	508	0.1899
WT	506	0.16665
WT	504	0.14519
WT	502	0.12526
WT	500	0.10729
WT	498	0.0926
WT	496	0.081
WT	494	0.07238
WT	492	0.06641
WT	490	0.06256
WT	488	0.06008
WT	486	0.05896
WT	484	0.05857
WT	482	0.05866
WT	480	0.05922
WT	478	0.05993
WT	476	0.06095
WT	474	0.06172
WT	472	0.06201
WT	470	0.06231
WT	468	0.06272
WT	466	0.06296
WT	464	0.06326
WT	462	0.06392
WT	460	0.06479
WT	458	0.06659
WT	456	0.06985
WT	454	0.07466
WT	452	0.08172
WT	450	0.09213
WT	448	0.10691
WT	446	0.12699
WT	444	0.15351
WT	442	0.18735
WT	440	0.22975
WT	438	0.28242
WT	436	0.34734
WT	434	0.42644
WT	432	0.52133
WT	430	0.63304
WT	428	0.76362
WT	426	0.91698
WT	424	1.09964
WT	422	1.31887
WT	420	1.57558
WT	418	1.8779
WT	416	2.17366
WT	414	2.33189
WT	412	2.25917
WT	410	2.06135
WT	408	1.8416
WT	406	1.63729
WT	404	1.45833
WT	402	1.30226
WT	400	1.1649
WT	398	1.04245
WT	396	0.93363
WT	394	0.83688
WT	392	0.75181
WT	390	0.67689
WT	388	0.61045
WT	386	0.55161
WT	384	0.49985
WT	382	0.4553
WT	380	0.41709
WT	378	0.38506
WT	376	0.35826
WT	374	0.33639
WT	372	0.3191
WT	370	0.29743
WT	368	0.28986
WT	366	0.28538
WT	364	0.28422
WT	362	0.2857
WT	360	0.29012
WT	358	0.29672
WT	356	0.30585
WT	354	0.31662
WT	352	0.32832
WT	350	0.34061
WT	348	0.35332
WT	346	0.36579
WT	344	0.37801
WT	342	0.39026
WT	340	0.41841
WT	338	0.43165
WT	336	0.44623
WT	334	0.46261
WT	332	0.48123
WT	330	0.50251
WT	328	0.52654
WT	326	0.55297
WT	324	0.58067
WT	322	0.60834
WT	320	0.63348
WT	318	0.65316
WT	316	0.66426
WT	314	0.66421
WT	312	0.65208
WT	310	0.62875
WT	308	0.59676
WT	306	0.55993
WT	304	0.52202
WT	302	0.48677
WT	300	0.45684
WT	298	0.43552
WT	296	0.42183
WT	294	0.41437
WT	292	0.41565
WT	290	0.4243
WT	288	0.43766
WT	286	0.45471
WT	284	0.4731
WT	282	0.48877
WT	280	0.50216
WT	278	0.51392
WT	276	0.52025
WT	274	0.52156
WT	272	0.51999
WT	270	0.51483
WT	268	0.50738
WT	266	0.49855
WT	264	0.48807
WT	262	0.47699
WT	260	0.46619
WT	258	0.45624
WT	256	0.44784
WT	254	0.44219
WT	252	0.44006
WT	250	0.44306
WT	248	0.45418
WT	246	0.47637
WT	244	0.51287
WT	242	0.56668
WT	240	0.6392
WT	238	0.73165
WT	236	0.84748
WT	234	0.99347
WT	232	1.18002
WT	230	1.42084
WT	228	1.72779
WT	226	2.0981
WT	224	2.49449
WT	222	2.82675
WT	220	3.05793
WT	218	3.22498
WT	216	3.33592
WT	214	3.40183
WT	212	3.4199
WT	210	3.40216
WT	208	3.35157
WT	206	3.2699
WT	204	3.16698
WT	202	3.03997
WT	200	2.87474
Y48F	750	0.000879999
Y48F	748	-3.99989e-05
Y48F	746	0.00144
Y48F	744	0.00057
Y48F	742	0.00179
Y48F	740	0.00361
Y48F	738	0.003
Y48F	736	0.00434
Y48F	734	0.00316
Y48F	732	0.00435
Y48F	730	0.00488
Y48F	728	0.00412
Y48F	726	0.00458
Y48F	724	0.00452
Y48F	722	0.0051
Y48F	720	0.00535
Y48F	718	0.00561
Y48F	716	0.00555
Y48F	714	0.00578
Y48F	712	0.00706
Y48F	710	0.0063
Y48F	708	0.00781
Y48F	706	0.00668
Y48F	704	0.00709
Y48F	702	0.00722
Y48F	700	0.00675
Y48F	698	0.00715
Y48F	696	0.00688
Y48F	694	0.00725
Y48F	692	0.00723
Y48F	690	0.00663
Y48F	688	0.00585
Y48F	686	0.00716
Y48F	684	0.00841
Y48F	682	0.00716
Y48F	680	0.00663
Y48F	678	0.00825
Y48F	676	0.0077
Y48F	674	0.00815
Y48F	672	0.0078
Y48F	670	0.00798
Y48F	668	0.00814
Y48F	666	0.00901
Y48F	664	0.00902
Y48F	662	0.00958
Y48F	660	0.0092
Y48F	658	0.01039
Y48F	656	0.00843
Y48F	654	0.00989
Y48F	652	0.01024
Y48F	650	0.01104
Y48F	648	0.01061
Y48F	646	0.00973
Y48F	644	0.00983
Y48F	642	0.0108
Y48F	640	0.01019
Y48F	638	0.01042
Y48F	636	0.01079
Y48F	634	0.01166
Y48F	632	0.01088
Y48F	630	0.01092
Y48F	628	0.01212
Y48F	626	0.01309
Y48F	624	0.01091
Y48F	622	0.01195
Y48F	620	0.01267
Y48F	618	0.01185
Y48F	616	0.01337
Y48F	614	0.01308
Y48F	612	0.01241
Y48F	610	0.01424
Y48F	608	0.01447
Y48F	606	0.01413
Y48F	604	0.01491
Y48F	602	0.01554
Y48F	600	0.01653
Y48F	598	0.01639
Y48F	596	0.01723
Y48F	594	0.01729
Y48F	592	0.02032
Y48F	590	0.02027
Y48F	588	0.02304
Y48F	586	0.02411
Y48F	584	0.02582
Y48F	582	0.0283
Y48F	580	0.03103
Y48F	578	0.03398
Y48F	576	0.03802
Y48F	574	0.04023
Y48F	572	0.04536
Y48F	570	0.04876
Y48F	568	0.05397
Y48F	566	0.06014
Y48F	564	0.07086
Y48F	562	0.0814
Y48F	560	0.09952
Y48F	558	0.1276
Y48F	556	0.17778
Y48F	554	0.26515
Y48F	552	0.37377
Y48F	550	0.42358
Y48F	548	0.38801
Y48F	546	0.31314
Y48F	544	0.24505
Y48F	542	0.20744
Y48F	540	0.19078
Y48F	538	0.1802
Y48F	536	0.17441
Y48F	534	0.17585
Y48F	532	0.18639
Y48F	530	0.2016
Y48F	528	0.21427
Y48F	526	0.22454
Y48F	524	0.24522
Y48F	522	0.27327
Y48F	520	0.27964
Y48F	518	0.26252
Y48F	516	0.2421
Y48F	514	0.22422
Y48F	512	0.20877
Y48F	510	0.19234
Y48F	508	0.17351
Y48F	506	0.15167
Y48F	504	0.13441
Y48F	502	0.11853
Y48F	500	0.1053
Y48F	498	0.09675
Y48F	496	0.09035
Y48F	494	0.08719
Y48F	492	0.08579
Y48F	490	0.08487
Y48F	488	0.08392
Y48F	486	0.08466
Y48F	484	0.08539
Y48F	482	0.0866
Y48F	480	0.08856
Y48F	478	0.09086
Y48F	476	0.09262
Y48F	474	0.09465
Y48F	472	0.09777
Y48F	470	0.10044
Y48F	468	0.10152
Y48F	466	0.10397
Y48F	464	0.10784
Y48F	462	0.11131
Y48F	460	0.11656
Y48F	458	0.1223
Y48F	456	0.12827
Y48F	454	0.13387
Y48F	452	0.14108
Y48F	450	0.15143
Y48F	448	0.16399
Y48F	446	0.18045
Y48F	444	0.20212
Y48F	442	0.23131
Y48F	440	0.26874
Y48F	438	0.31596
Y48F	436	0.37216
Y48F	434	0.44176
Y48F	432	0.52903
Y48F	430	0.64262
Y48F	428	0.79575
Y48F	426	0.99825
Y48F	424	1.25472
Y48F	422	1.56207
Y48F	420	1.89906
Y48F	418	2.1889
Y48F	416	2.37058
Y48F	414	2.43399
Y48F	412	2.38566
Y48F	410	2.264
Y48F	408	2.09378
Y48F	406	1.8905
Y48F	404	1.68734
Y48F	402	1.49148
Y48F	400	1.31822
Y48F	398	1.17509
Y48F	396	1.05373
Y48F	394	0.94868
Y48F	392	0.85745
Y48F	390	0.77486
Y48F	388	0.70416
Y48F	386	0.64205
Y48F	384	0.58666
Y48F	382	0.53936
Y48F	380	0.49867
Y48F	378	0.46509
Y48F	376	0.43962
Y48F	374	0.42152
Y48F	372	0.40502
Y48F	370	0.39474
Y48F	368	0.38891
Y48F	366	0.38675
Y48F	364	0.38621
Y48F	362	0.38924
Y48F	360	0.39233
Y48F	358	0.39656
Y48F	356	0.40093
Y48F	354	0.40402
Y48F	352	0.4085
Y48F	350	0.41067
Y48F	348	0.41274
Y48F	346	0.41403
Y48F	344	0.41595
Y48F	342	0.41785
Y48F	340	0.4199
Y48F	338	0.42136
Y48F	336	0.42572
Y48F	334	0.43191
Y48F	332	0.43919
Y48F	330	0.44937
Y48F	328	0.46132
Y48F	326	0.47654
Y48F	324	0.49276
Y48F	322	0.51111
Y48F	320	0.53002
Y48F	318	0.54357
Y48F	316	0.55075
Y48F	314	0.54919
Y48F	312	0.53842
Y48F	310	0.51775
Y48F	308	0.49054
Y48F	306	0.45956
Y48F	304	0.42857
Y48F	302	0.40241
Y48F	300	0.37998
Y48F	298	0.36665
Y48F	296	0.36263
Y48F	294	0.36851
Y48F	292	0.39294
Y48F	290	0.42334
Y48F	288	0.433
Y48F	286	0.45519
Y48F	284	0.482
Y48F	282	0.49207
Y48F	280	0.50279
Y48F	278	0.5067
Y48F	276	0.5047
Y48F	274	0.50447
Y48F	272	0.50379
Y48F	270	0.50066
Y48F	268	0.49628
Y48F	266	0.48931
Y48F	264	0.48025
Y48F	262	0.47016
Y48F	260	0.4643
Y48F	258	0.45915
Y48F	256	0.4515
Y48F	254	0.45061
Y48F	252	0.45281
Y48F	250	0.45733
Y48F	248	0.46811
Y48F	246	0.48684
Y48F	244	0.51883
Y48F	242	0.57153
Y48F	240	0.65822
Y48F	238	0.79761
Y48F	236	1.00802
Y48F	234	1.30605
Y48F	232	1.69264
Y48F	230	2.10281
Y48F	228	2.43272
Y48F	226	2.707
Y48F	224	2.95699
Y48F	222	3.1817
Y48F	220	3.3459
Y48F	218	3.44226
Y48F	216	3.50709
Y48F	214	3.52027
Y48F	212	3.49751
Y48F	210	3.46844
Y48F	208	3.41108
Y48F	206	3.29395
Y48F	204	3.21875
Y48F	202	3.07655
Y48F	200	2.9328
Y48E	750	0.00133
Y48E	748	0.00178
Y48E	746	0.00204
Y48E	744	0.00229
Y48E	742	0.00292
Y48E	740	0.00143
Y48E	738	0.00159
Y48E	736	0.00189
Y48E	734	0.00214
Y48E	732	0.00234
Y48E	730	0.00286
Y48E	728	0.00311
Y48E	726	0.0033
Y48E	724	0.00356
Y48E	722	0.00362
Y48E	720	0.0041
Y48E	718	0.0045
Y48E	716	0.00492
Y48E	714	0.00513
Y48E	712	0.00546
Y48E	710	0.00567
Y48E	708	0.00588
Y48E	706	0.00612
Y48E	704	0.0061
Y48E	702	0.00628
Y48E	700	0.00659
Y48E	698	0.00708
Y48E	696	0.00753
Y48E	694	0.0083
Y48E	692	0.00918
Y48E	690	0.01039
Y48E	688	0.01158
Y48E	686	0.01263
Y48E	684	0.01315
Y48E	682	0.01354
Y48E	680	0.01365
Y48E	678	0.01363
Y48E	676	0.01347
Y48E	674	0.01323
Y48E	672	0.01296
Y48E	670	0.01281
Y48E	668	0.01296
Y48E	666	0.01322
Y48E	664	0.01381
Y48E	662	0.01445
Y48E	660	0.01504
Y48E	658	0.0152
Y48E	656	0.01544
Y48E	654	0.01564
Y48E	652	0.01589
Y48E	650	0.0163
Y48E	648	0.01634
Y48E	646	0.01624
Y48E	644	0.01649
Y48E	642	0.01695
Y48E	640	0.01728
Y48E	638	0.01775
Y48E	636	0.01801
Y48E	634	0.01818
Y48E	632	0.01889
Y48E	630	0.01938
Y48E	628	0.01976
Y48E	626	0.02021
Y48E	624	0.02069
Y48E	622	0.02101
Y48E	620	0.02131
Y48E	618	0.02159
Y48E	616	0.02158
Y48E	614	0.02176
Y48E	612	0.02188
Y48E	610	0.02207
Y48E	608	0.02231
Y48E	606	0.02247
Y48E	604	0.02292
Y48E	602	0.0235
Y48E	600	0.02407
Y48E	598	0.02473
Y48E	596	0.02558
Y48E	594	0.02632
Y48E	592	0.02708
Y48E	590	0.02813
Y48E	588	0.02933
Y48E	586	0.03056
Y48E	584	0.03218
Y48E	582	0.03427
Y48E	580	0.03645
Y48E	578	0.04088
Y48E	576	0.04583
Y48E	574	0.05123
Y48E	572	0.05711
Y48E	570	0.06378
Y48E	568	0.07149
Y48E	566	0.08096
Y48E	564	0.09404
Y48E	562	0.11356
Y48E	560	0.14176
Y48E	558	0.17813
Y48E	556	0.21758
Y48E	554	0.25565
Y48E	552	0.28755
Y48E	550	0.3096
Y48E	548	0.31966
Y48E	546	0.317
Y48E	544	0.29991
Y48E	542	0.2744
Y48E	540	0.24934
Y48E	538	0.23034
Y48E	536	0.21993
Y48E	534	0.2181
Y48E	532	0.22127
Y48E	530	0.22936
Y48E	528	0.24196
Y48E	526	0.25503
Y48E	524	0.26631
Y48E	522	0.2737
Y48E	520	0.27542
Y48E	518	0.27461
Y48E	516	0.27046
Y48E	514	0.26003
Y48E	512	0.24467
Y48E	510	0.22702
Y48E	508	0.2098
Y48E	506	0.19373
Y48E	504	0.17868
Y48E	502	0.16517
Y48E	500	0.1529
Y48E	498	0.14298
Y48E	496	0.13505
Y48E	494	0.12915
Y48E	492	0.12505
Y48E	490	0.12252
Y48E	488	0.12142
Y48E	486	0.12078
Y48E	484	0.12079
Y48E	482	0.12155
Y48E	480	0.12254
Y48E	478	0.12388
Y48E	476	0.12557
Y48E	474	0.1271
Y48E	472	0.12832
Y48E	470	0.12988
Y48E	468	0.13158
Y48E	466	0.13335
Y48E	464	0.13565
Y48E	462	0.13846
Y48E	460	0.14149
Y48E	458	0.14526
Y48E	456	0.15026
Y48E	454	0.15656
Y48E	452	0.16432
Y48E	450	0.17386
Y48E	448	0.18614
Y48E	446	0.202
Y48E	444	0.22189
Y48E	442	0.24706
Y48E	440	0.27825
Y48E	438	0.3169
Y48E	436	0.36496
Y48E	434	0.42493
Y48E	432	0.49864
Y48E	430	0.58715
Y48E	428	0.69357
Y48E	426	0.81921
Y48E	424	0.96866
Y48E	422	1.14655
Y48E	420	1.35475
Y48E	418	1.60113
Y48E	416	1.86055
Y48E	414	2.05127
Y48E	412	2.08098
Y48E	410	1.9774
Y48E	408	1.82719
Y48E	406	1.67199
Y48E	404	1.52465
Y48E	402	1.38671
Y48E	400	1.25912
Y48E	398	1.14235
Y48E	396	1.03685
Y48E	394	0.94204
Y48E	392	0.85747
Y48E	390	0.78188
Y48E	388	0.7147
Y48E	386	0.65566
Y48E	384	0.60393
Y48E	382	0.55965
Y48E	380	0.52163
Y48E	378	0.48972
Y48E	376	0.46327
Y48E	374	0.44222
Y48E	372	0.42578
Y48E	370	0.40646
Y48E	368	0.39941
Y48E	366	0.39549
Y48E	364	0.39421
Y48E	362	0.39478
Y48E	360	0.3969
Y48E	358	0.40068
Y48E	356	0.40584
Y48E	354	0.41093
Y48E	352	0.41583
Y48E	350	0.42021
Y48E	348	0.42447
Y48E	346	0.42837
Y48E	344	0.43231
Y48E	342	0.4361
Y48E	340	0.43678
Y48E	338	0.4413
Y48E	336	0.44672
Y48E	334	0.45328
Y48E	332	0.46121
Y48E	330	0.47101
Y48E	328	0.48275
Y48E	326	0.49595
Y48E	324	0.51036
Y48E	322	0.52425
Y48E	320	0.53674
Y48E	318	0.54643
Y48E	316	0.55122
Y48E	314	0.54976
Y48E	312	0.54168
Y48E	310	0.52768
Y48E	308	0.50917
Y48E	306	0.48802
Y48E	304	0.46672
Y48E	302	0.44705
Y48E	300	0.43173
Y48E	298	0.42296
Y48E	296	0.41968
Y48E	294	0.42053
Y48E	292	0.42692
Y48E	290	0.43796
Y48E	288	0.45175
Y48E	286	0.46761
Y48E	284	0.48294
Y48E	282	0.49477
Y48E	280	0.50418
Y48E	278	0.51232
Y48E	276	0.51698
Y48E	274	0.51834
Y48E	272	0.51785
Y48E	270	0.51499
Y48E	268	0.51088
Y48E	266	0.50634
Y48E	264	0.50097
Y48E	262	0.49531
Y48E	260	0.49008
Y48E	258	0.48606
Y48E	256	0.48379
Y48E	254	0.4846
Y48E	252	0.48876
Y48E	250	0.49754
Y48E	248	0.51391
Y48E	246	0.54008
Y48E	244	0.57892
Y48E	242	0.63368
Y48E	240	0.70569
Y48E	238	0.79608
Y48E	236	0.90811
Y48E	234	1.04717
Y48E	232	1.22004
Y48E	230	1.43903
Y48E	228	1.71335
Y48E	226	2.03782
Y48E	224	2.38841
Y48E	222	2.71366
Y48E	220	2.98139
Y48E	218	3.20612
Y48E	216	3.37702
Y48E	214	3.50145
Y48E	212	3.55141
Y48E	210	3.55209
Y48E	208	3.50572
Y48E	206	3.4198
Y48E	204	3.28635
Y48E	202	3.09002
Y48E	200	2.88682

## Sheet: Figure 1D
Cytc_Type	Value1	Value2	Value3
WT	0.218367	0.226531	0.215986
Y48F	0.146599	0.138095	0.159524
Y48E	0.167007	0.17585	0.147959

## Sheet: Figure 1E
Cytc_Type	Value1	Value2	Value3	Value4
WT	0.197619	0.189456	0.17483	0.202721
Y48F	0.211565	0.212585	0.22449
Y48E	0.159184	0.189456	0.17415
WT+SOD	0.00544218	0.00102041	0.00408163	0.0136054

## Sheet: Figure 1F
Cytc_Type	Time_s	Value1	Value2	Value3
WT	0	100.097	98.8869	101.016
WT	60	96.1954	96.9217	100.133
WT	200	88.7404	88.0925	97.6194
WT	400	81.4991	82.147	88.8828
WT	600	76.2941	77.6327	79.5125
WT	800	70.904	72.1643	74.0726
Y48F	0	97.4445	101.246	101.309
Y48F	60	93.3083	92.3682	94.3528
Y48F	200	86.4424	86.909	85.3562
Y48F	400	81.6935	80.7952	78.9082
Y48F	600	78.0447	76.6799	74.5352
Y48F	800	74.7302	72.4044	70.0091
Y48E	0	99.2783	102.303	98.4186
Y48E	60	65.2338	66.834	59.498
Y48E	200	30.342	37.7659	28.428
Y48E	400	20.0628	25.4848	19.5419
Y48E	600	17.1823	20.3138	16.8685
Y48E	800	15.4503	16.6175	15.3373

## Sheet: Figure 2B
Cytc_Type	Time_hr	Value1	Value2	Value3
WT	0	30000	30000	30000
WT	24	85000	86800	91200
WT	48	364000	342000	350000
WT	72	888000	748000	944000
Y48F	0	30000	30000	30000
Y48F	24	95000	91600	92400
Y48F	48	418000	398000	438000
Y48F	72	752000	872000	908000
Y48E	0	30000	30000	30000
Y48E	24	85600	86400	81800
Y48E	48	354000	398000	358000
Y48E	72	908000	944000	936000
EV	0	30000	30000	30000
EV	24	66600	62200	57600
EV	48	212000	189800	176200
EV	72	428000	400000	398800

## Sheet: Figure 2C
Cytc_Type	Time_min	Value1	Value2	Value3	Value4	Value5
WT	1.43	457.6	450.3	380.48	406.67	483.77
WT	8.11	442.29	447.39	370.55	394.28	466.59
WT	14.87	430.85	435.76	361.11	385.92	453.94
WT	21.68	118.86	124.38	87.1	95.74	115.51
WT	28.41	123.87	132.65	91.67	103.78	128
WT	35.17	123.21	136.93	95.07	107.69	134.96
WT	41.97	1351.29	1419.17	1026.8	1207.42	1406.84
WT	48.7	1221.77	1293.63	927.75	1066.97	1227.2
WT	55.46	1135.5	1203.09	892.79	985.6	1134.26
WT	62.27	66.12	62.83	30.64	25.6	46.88
WT	68.99	79.38	85.37	45.83	49.75	75.4
WT	75.72	83.93	92.7	50.36	57.78	85.66
Y48F	1.43	367.96	377.22	313.42	385.16	372.51
Y48F	8.11	348.76	357.24	302.98	365.73	360.22
Y48F	14.87	341.72	346.26	296.29	360.09	354.32
Y48F	21.68	167.16	171.27	144.09	183.36	167.54
Y48F	28.41	169.88	173.81	145.37	185.86	172.6
Y48F	35.17	171.03	173.99	146.3	186.09	172.74
Y48F	41.97	868.17	893.91	666.01	998.93	987.2
Y48F	48.7	850.31	909.73	694.45	961.71	925.48
Y48F	55.46	913.75	895.24	691.14	958.73	915.7
Y48F	62.27	111.22	116.6	95.37	108.72	94.28
Y48F	68.99	122.04	125.2	105.93	128.02	113.91
Y48F	75.72	124.52	126.46	108.72	134.24	123.76
Y48E	1.43	289.26	277.38	264.47	265.05	269.98
Y48E	8.11	270.97	263.09	253.3	251.73	257.57
Y48E	14.87	257.36	256.38	247.42	244.55	250.78
Y48E	21.68	130.67	132.43	120.92	120.44	130.7
Y48E	28.41	131.07	134.77	122.95	123.03	127.57
Y48E	35.17	129.83	134.24	121.04	123.93	125.26
Y48E	41.97	597.69	502.31	518.68	397.55	566.12
Y48E	48.7	514.03	477.12	476.61	402.43	482.32
Y48E	55.46	532.95	502.48	477.9	435.97	471.9
Y48E	62.27	86.83	85.93	74.87	73.11	85.51
Y48E	68.99	91.55	90.8	81.46	82.81	88.83
Y48E	75.72	93.98	96.57	85.62	87.68	94.43
EV	1.43	12.4	27.17	12	15.2	17.09
EV	8.11	9.22	24.92	12.19	14.23	16.94
EV	14.87	9.12	25.15	11.84	11.39	16.97
EV	21.68	8.02	16.68	12.73	15.84	21.65
EV	28.41	7.98	17.88	11.21	12.31	18.05
EV	35.17	8.6	18.43	10.78	13.22	16.14
EV	41.97	11.58	10.1	10.85	13.27	16.82
EV	48.7	8.79	15.05	10.82	11.17	11.91
EV	55.46	8.11	13.78	11.72	12.22	14.09
EV	62.27	10.7	4.2	9.64	11.72	14.65
EV	68.99	9.99	8.46	8.74	9.61	11.85
EV	75.72	8.61	9.98	11.18	11.01	14.15

## Sheet: Figure 2D
Cytc_Type	Value1	Value2	Value3	Value4	Value5
WT	364.727	372.93	330.473	360.315	407.052
Y48F	230.5	229.665	200.923	251.372	260.04
Y48E	170.527	170.452	172.549	171.438	165.272
EV	0.515713	20.9439	3.0923	1.77718	5.12008

## Sheet: Figure 2E
Cytc_Type	Value1	Value2	Value3	Value4	Value5	Value6	Value7	Value8	Value9	Value10	Value11	Value12	Value13	Value14	Value15	Value16	Value17	Value18	Value19	Value20	Value21	Value22	Value23	Value24
WT	0.25	0.25	0.26	0.26	0.27	0.25	0.25	0.24	0.27	0.26	0.24	0.25	0.27	0.22	0.23	0.25	0.26	0.23	0.2	0.21	0.21	0.2	0.22	0.24
Y48F	0.2	0.18	0.2	0.21	0.15	0.2	0.21	0.23	0.18	0.22	0.17	0.18	0.18	0.21	0.17	0.2	0.19	0.2	0.19	0.17	0.16	0.18	0.18	0.18
Y48E	0.12	0.14	0.12	0.11	0.14	0.14	0.1	0.11	0.12	0.12	0.1	0.11	0.11	0.13	0.11	0.12	0.12	0.12	0.14	0.14	0.11	0.14	0.13	0.11
EV	0.11	0.12	0.11	0.12	0.11	0.12	0.11	0.11	0.12	0.11	0.13	0.13	0.13	0.13	0.13	0.12	0.12	0.13	0.13	0.13	0.13	0.12	0.12	0.12

## Sheet: Figure 2F
Cytc_Type	Value1	Value2	Value3	Value4	Value5	Value6	Value7	Value8	Value9	Value10	Value11	Value12	Value13	Value14	Value15	Value16
WT	111	98	107	91	103	98	88	105	98	107	98	89	96	116	103	94
Y48F	121	87	102	89	82	107	96	96	120	93	94	115	107	114	97	125
Y48E	77	63	85	82	59	70	76	69	52	49	42	55	52	50	48	78
EV	19	25	28	14	19	36	27	25	38	35	20	30	27	19	25	24

## Sheet: Figure 2G
Cytc_Type	Value1	Value2	Value3	Value4
WT	1145.14	966.306	1266.05	1221.55
Y48F	1051.51	1213.81	1000.07	1310.06
Y48E	623.067	799.578	684.044	792.397
EV	524.667	273.122	403.501	329.85

[truncated: 10 more sheets: Figure 3A, Figure 3B, Figure 4A, Figure 4B, Supplemental Figure 1A, Supplemental Figure 1B, Supplemental Figure 1C, Supplemental Figure 1D, Supplemental Figure 1E, Supplemental Figure 1F]
